# Supplementary material for: Value of the Lymphocyte Transformation Test for the Diagnosis of Drug-Induced Hypersensitivity Reactions in Hospitalized Patients with Severe COVID-19
Source: Int J Mol Sci. 2023 Jul 17;24(14):11543. doi: 10.3390/ijms241411543 (PMC10380365; doi:10.3390/ijms241411543)
Supplement: Supplementary file 1 [file ijms-24-11543-s001.zip]

Archive with 1 entries (1 files):
- ijms-2502122-supplementary.pdf
